# Supplementary material for: Structural, Mechanical, and Barrier Properties of the Polyvinylidene Fluoride-Bacterial Nanocellulose-Based Hybrid Composite
Source: Polymers (Basel). 2024 Apr 10;16(8):1033. doi: 10.3390/polym16081033 (PMC11054639; doi:10.3390/polym16081033)
Supplement: Supplementary file 1 [file polymers-16-01033-s001.zip]

Archive with 1 entries (1 files):
- polymers-2927646-supplementary.pdf
